# Supplementary material for: Effects of MCHM on yeast metabolism
Source: PLoS One. 2019 Oct 17;14(10):e0223909. doi: 10.1371/journal.pone.0223909 (PMC6797124; doi:10.1371/journal.pone.0223909)
Supplement: S1 Table — The experiment of origin is indicated as well as the following values from the comparison of their levels in the MCHM treated vs control samples: p-value (t-test), adjusted p values (“BH”), q-values, log2 of the fold change, and the coefficient of variation of the controls. (XLSX) [file pone.0223909.s013.xlsx]

## Sheet: detected compounds
Compound	Experiment	p	p.adjust	q	log2FC	Control_CV	Confirmed by MS/MS*		*For ESI-MS only.
L-Histidine	ESI-MS	1.47766e-06	0.000322131	0.000129555	1.1725	21.2587	yes		+Fatty acid double bond positions unverified.
Cholesta-8,24-dien-3-ol, (3ß,5a)-	GC-MS	5.08562e-06	0.000371251	0.000148135	-1.45558	13.0648	-
PI(16:1(9Z)/12:0)	ESI-MS	1.4424e-05	0.00157221	0.000632315	-0.566065	6.74254	yes+
PA(16:0/18:1(9Z))	ESI-MS	4.46139e-05	0.00324195	0.00130385	-0.615579	9.3594	yes+
C16 Sphinganine	ESI-MS	0.00012054	0.00656945	0.00264211	2.94269	35.3092	yes
(20S)-24-Hydroxy-19-norgeminivitamin D3;(20R)-24-Hydroxy-19-norgeminivitamin D3	ESI-MS	0.000561434	0.00726624	0.00292234	-1.7212	25.6122	yes
[[[3-(2-METHYL-PROPANE-2-SULFONYL)-1-BENZENYL]-2-PROPYL]-CARBONYL-HISTIDYL]-AMINO-[CYCLOHEXYLMETHYL]-[2-HYDROXY-4-ISOPROPYL]-PENTAN-5-OIC ACID BUTYLAMIDE	ESI-MS	0.000578682	0.00726624	0.00292234	-0.650522	13.2191	yes
1-Hexadecanoyl-2-(9Z-octadecenoyl)-sn-glycero-3-phosphoserine	ESI-MS	0.000309019	0.00726624	0.00292234	-0.561312	5.62172	yes+
2-AMINO-3-(DIETHOXY-PHOSPHORYLOXY)-PROPIONIC ACID	ESI-MS	0.000306383	0.00726624	0.00292234	-0.584651	11.1775	yes
4-CHLOROTHREONINE	ESI-MS	0.000599964	0.00726624	0.00292234	-0.51025	10.079	yes
Adenosine	ESI-MS	0.000506299	0.00726624	0.00292234	-2.46246	30.6129	yes
Dihydroceramide	ESI-MS	0.000454203	0.00726624	0.00292234	3.69839	35.3092	yes
LysoPC(18:4(6Z,9Z,12Z,15Z))	ESI-MS	0.00018481	0.00726624	0.00292234	-0.729795	13.0788	yes+
Orotidine	ESI-MS	0.000459798	0.00726624	0.00292234	-0.385064	8.61867	yes
PA(22:6(4Z,7Z,10Z,13Z,16Z,19Z)/19:0)	ESI-MS	0.000279003	0.00726624	0.00292234	-0.564763	5.99912	yes+
Phytosphingosine	ESI-MS	0.000241779	0.00726624	0.00292234	4.54135	35.3092	yes
PI(14:0/12:0)	ESI-MS	0.000552728	0.00726624	0.00292234	-0.656849	13.2352	yes
PI(16:1(9Z)/16:1(9Z))	ESI-MS	0.000402146	0.00726624	0.00292234	-0.40223	2.69548	yes+
Sphinganine	ESI-MS	0.000351164	0.00726624	0.00292234	4.16286	35.3092	yes
Adenine	GC-MS	0.000863961	0.00858867	0.00342702	2.94098	35.3332	-
L-Alanine	GC-MS	0.000678944	0.00858867	0.00342702	2.57775	30.0625	-
L-Asparagine	GC-MS	0.000593317	0.00858867	0.00342702	2.42262	31.2649	-
L-Threonine	GC-MS	0.000941224	0.00858867	0.00342702	1.87193	30.261	-
L-Valine	GC-MS	0.000575788	0.00858867	0.00342702	2.43057	29.0469	-
Lanosterol	GC-MS	0.000917661	0.00858867	0.00342702	1.71922	17.4539	-
Squalene	GC-MS	0.000813406	0.00858867	0.00342702	2.5986	9.58748	-
Aminoimidazole ribotide	ESI-MS	0.000749109	0.00859504	0.00345676	1.24572	55.1232	no
PA(14:1(9Z)/14:0)	ESI-MS	0.000952573	0.0101216	0.00407072	-0.780101	15.9506	yes+
PA(16:1(9Z)/16:0)	ESI-MS	0.00102145	0.0101216	0.00407072	-0.330097	8.64585	yes+
PI(18:1(9Z)/16:1(9Z))	ESI-MS	0.000990238	0.0101216	0.00407072	-0.382951	9.35663	yes+
L-Aspartic acid	GC-MS	0.00124834	0.0101254	0.0040402	2.25508	33.6102	-
PS(20:1(11Z)/16:1(9Z))	ESI-MS	0.00109174	0.0103478	0.00416168	-0.641182	15.0707	yes+
5-Methylcytidine	ESI-MS	0.00124757	0.0110832	0.00445746	2.48003	38.4179	yes+
PA(16:0/18:2(9Z,12Z))	ESI-MS	0.00127101	0.0110832	0.00445746	-0.470697	12.076	yes+
PC(18:4(6Z,9Z,12Z,15Z)/14:0)	ESI-MS	0.00170586	0.014303	0.00575238	-0.275821	5.7586	yes+
Glycine	GC-MS	0.00198276	0.0144742	0.00577543	1.34444	27.5227	-
L-Serine	GC-MS	0.00220319	0.0146211	0.00583407	1.60893	29.687	-
1-Tetradecanol	GC-MS	0.00265378	0.0161438	0.00644164	0.438008	11.712	-
PA(20:5(5Z,8Z,11Z,14Z,17Z)/19:1(9Z))	ESI-MS	0.00212864	0.016573	0.00666535	-0.367604	8.67789	yes+
PI(16:0/14:0)	ESI-MS	0.00209638	0.016573	0.00666535	0.307805	10.1034	yes
PS(16:1(9Z)/16:0)	ESI-MS	0.00235712	0.017719	0.00712627	-0.369297	9.08569	yes+
L-Tyrosine	GC-MS	0.00424096	0.0238146	0.00950242	1.4311	31.4362	-
Cystathionine	GC-MS	0.00469417	0.0244767	0.0097666	4.25867	41.6071	-
D-2-Aminobutyric acid	GC-MS	0.00579407	0.0281978	0.0112514	1.3853	27.5546	-
Phenol, 2,4-bis(1,1-dimethylethyl)-, phosphite (3:1)	GC-MS	0.00639365	0.029171	0.0116397	0.345811	10.8793	-
L-5-Oxoproline	GC-MS	0.00684467	0.0293918	0.0117278	1.28809	29.5358	-
PA(22:1(11Z)/22:6(4Z,7Z,10Z,13Z,16Z,19Z))	ESI-MS	0.00443262	0.0313812	0.0126209	-0.518587	14.3571	yes+
PI(16:0/12:0)	ESI-MS	0.00446247	0.0313812	0.0126209	-0.191215	6.32113	yes
Malic acid	GC-MS	0.00812493	0.0329511	0.013148	1.42857	33.1858	-
Homoserine	GC-MS	0.00893238	0.0343192	0.0136939	2.71745	41.6071	-
L-Glutamine	GC-MS	0.00990612	0.0361574	0.0144274	1.57947	41.8071	-
PS(15:0/22:2(13Z,16Z))	ESI-MS	0.00538073	0.0366562	0.0147424	-0.501969	14.2164	no
Inosine	GC-MS	0.0106057	0.0368674	0.0147107	1.43528	40.1249	-
PC(20:4(5Z,8Z,11Z,14Z)/0:0)	ESI-MS	0.00661068	0.0436705	0.0175635	-0.556349	18.6624	no
PA(16:1(9Z)/14:0)	ESI-MS	0.0074705	0.0478991	0.0192641	-0.409399	14.6525	yes+
Urea	GC-MS	0.0149213	0.0495116	0.0197559	-1.67681	47.6763	-
L-Isoleucine	GC-MS	0.0161236	0.0511748	0.0204196	1.0688	26.5681	-
Ergosterol	GC-MS	0.0180395	0.0548701	0.0218941	-0.299718	11.8304	-
PS(18:0/18:1(9Z))	ESI-MS	0.00904667	0.0563478	0.022662	-0.686859	23.4805	yes+
LysoPE(16:1(9Z)/0:0)	ESI-MS	0.0095638	0.0579141	0.023292	-1.2935	36.7218	no
1-Monopalmitin	GC-MS	0.0202653	0.0591745	0.0236116	0.827215	13.5147	-
L-VALINOL	ESI-MS	0.0106706	0.0612153	0.0246196	-0.69792	24.4005	yes
PA(22:6(4Z,7Z,10Z,13Z,16Z,19Z)/21:0)	ESI-MS	0.01053	0.0612153	0.0246196	-0.700354	24.6326
BENZYL N-({(2S,3S)-3-[(PROPYLAMINO)CARBONYL]OXIRAN-2-YL}CARBONYL)-L-ISOLEUCYL-L-PROLINATE	ESI-MS	0.0110362	0.0613674	0.0246808	-1.35298	38.6497	no
PA(18:1(9Z)/14:1(9Z))	ESI-MS	0.0112601	0.0613674	0.0246808	-0.427496	16.7459	yes+
PE(18:1(9Z)/0:0)	ESI-MS	0.0120538	0.0640912	0.0257763	-0.534212	19.9961	yes+
Myristic acid	GC-MS	0.023637	0.0663654	0.0264809	0.341519	11.3423	-
Diethylene glycol	GC-MS	0.029089	0.0758392	0.0302611	0.950553	37.5379	-
L-Methionine	GC-MS	0.0283607	0.0758392	0.0302611	0.943809	29.5232	-
DG(12:0/18:3(9Z,12Z,15Z)/0:0)[iso2]	ESI-MS	0.0146339	0.075957	0.0305485	-1.02162	19.0733	yes+
Palmitic acid	GC-MS	0.0305978	0.0770221	0.030733	-0.345024	14.2992	-
OLOMOUCINE	ESI-MS	0.0191764	0.0972197	0.0391	-0.157868	5.70997	no
(9E)-Octadecenoic acid	ESI-MS	0.0200229	0.0992045	0.0398982	0.562124	25.5277	yes
L-Lysine	GC-MS	0.0444003	0.108041	0.04311	1.01026	27.8519	-
1-Monooleoylglycerol	GC-MS	0.0487811	0.114872	0.0458356	-0.600188	21.9127	-
Arbutin	ESI-MS	0.0249274	0.115621	0.0465004	-0.310151	9.73076	no
PS(P-16:0/18:1(9Z))	ESI-MS	0.024828	0.115621	0.0465004	-0.733488	31.3066	no
TG(20:0/20:3(8Z,11Z,14Z)/21:0)[iso6]	ESI-MS	0.0241947	0.115621	0.0465004	-1.10499	22.1202	no
Glutathione	ESI-MS	0.0263186	0.117091	0.0470918	0.53009	35.3206	yes
LysoPE(20:4(8Z,11Z,14Z,17Z)/0:0)	ESI-MS	0.0259932	0.117091	0.0470918	-0.374011	18.0451	no
Diisooctyl phthalate	GC-MS	0.0519787	0.118577	0.0473139	-0.495455	16.229	-
CerP(d18:1/24:1(15Z))	ESI-MS	0.0287717	0.12062	0.048511	-2.10407	61.9412	no
PE(16:1(9Z)/16:0)	ESI-MS	0.0286206	0.12062	0.048511	-0.498222	17.3783	yes+
TG(16:1(9Z)/17:2(9Z,12Z)/17:2(9Z,12Z))[iso3]	ESI-MS	0.0287341	0.12062	0.048511	2.57828	35.3092	no
Guanosine	GC-MS	0.0609479	0.134824	0.053797	1.18918	52.1908	-
Glucuronosyletoposide	ESI-MS	0.0328557	0.135142	0.0543517	-2.57269	69.7261	no
PA(22:6(4Z,7Z,10Z,13Z,16Z,19Z)/17:1(9Z))	ESI-MS	0.0362872	0.146493	0.0589166	-0.257891	13.2066	no
PS(18:1(9Z)/0:0)	ESI-MS	0.0377664	0.149692	0.0602035	-1.5723	58.3491	yes+
Polygodial	ESI-MS	0.0391021	0.152219	0.0612196	0.454874	24.5699	no
Equisetolic acid	ESI-MS	0.0411252	0.157286	0.0632575	0.517094	30.3454	no
L-Glutamic acid	GC-MS	0.0759868	0.157477	0.0628359	1.1809	56.7001	-
L-Phenylalanine	GC-MS	0.0751838	0.157477	0.0628359	0.83549	31.5146	-
N-a-Acetyl-L-Lysine	GC-MS	0.0776599	0.157477	0.0628359	0.860083	30.5611	-
Myristic acid	ESI-MS	0.0468943	0.176258	0.0708877	0.661457	35.0448	yes
Palmitoleic acid	ESI-MS	0.0485256	0.179298	0.0721102	0.479539	26.9733	yes
Pulvomycin	ESI-MS	0.0580393	0.210175	0.0845286	-1.86351	72.5473	no
Stearic acid	ESI-MS	0.0588106	0.210175	0.0845286	0.770714	30.0854	yes
Adouetine Y	ESI-MS	0.0642139	0.225784	0.0908063	0.26934	17.2249	no
Dodecanoic acid	GC-MS	0.114751	0.2264	0.0903374	-0.218649	11.281	-
Nodecane	GC-MS	0.120852	0.232164	0.0926371	-0.575111	28.533	-
IMIDAZOLE-PYRROLE POLYAMIDE	ESI-MS	0.0676016	0.233923	0.0940794	-1.77421	74.5551	no
Gamma-Oryzanol	ESI-MS	0.0707183	0.240884	0.0968791	-1.54648	68.6425	no
Phenylmethanesulfonyl fluoride	ESI-MS	0.0735456	0.246661	0.0992023	-0.819104	46.8942	no
Palmitic acid	ESI-MS	0.0753328	0.248827	0.100073	0.512858	29.1664	yes
Hexa(methoxymethyl)melamine	GC-MS	0.141472	0.264807	0.105662	0.219823	14.8405	-
Orotic acid	GC-MS	0.151207	0.275953	0.11011	0.724685	26.3511	-
2-deoxyecdysone 22-phosphate	ESI-MS	0.0902273	0.289118	0.116278	0.925524	70.9635	no
DG(16:1(9Z)/18:2(9Z,12Z)/0:0)	ESI-MS	0.0915097	0.289118	0.116278	0.262825	18.8976	no
2,4-DIAMINO-6-[2,3-DIHYDROXY-PROP-3-YL]-5,6,7,8-TETRAHYDROPTERIDINE	ESI-MS	0.111505	0.320492	0.128896	-1.32764	63.381	no
Cyanidin 3-O-rutinoside 5-O-beta-D-glucoside	ESI-MS	0.111731	0.320492	0.128896	1.49211	162.807	no
Fumonisin C2	ESI-MS	0.105425	0.320492	0.128896	-0.410403	15.2872	no
OHOOA-PA	ESI-MS	0.109795	0.320492	0.128896	0.248319	16.1864	no
PC(17:1(9Z)/0:0)	ESI-MS	0.109996	0.320492	0.128896	-0.433034	29.3832	yes+
PE(16:1(9Z)/15:0)	ESI-MS	0.108581	0.320492	0.128896	-1.75245	88.2664	yes+
PE(20:2(11Z,14Z)/16:0)	ESI-MS	0.104358	0.320492	0.128896	-0.454285	25.217	no
Alpha-Ergocryptine	ESI-MS	0.113916	0.322516	0.12971	0.267167	13.9291	no
POV-PS	ESI-MS	0.117082	0.327229	0.131605	-0.971029	55.1151	no
Methyl 3-(methylthio)butanoate	ESI-MS	0.119143	0.328774	0.132227	0.0991231	7.87189	no
N-Succinyl-2-amino-6-ketopimelate	ESI-MS	0.127507	0.347455	0.13974	-1.39213	81.2299	no
PE(14:0/20:4(5Z,8Z,11Z,14Z))	ESI-MS	0.130573	0.351419	0.141334	-0.59413	9.90339	no
N-[2(R)-HYDROXY-1(S)-INDANYL]-5-[(2(S)-TERTIARY BUTYLAMINOCARBONYL)-4(BENZO[1,3]DIOXOL-5-YLMETHYL)-PIPERAZINO]-4(S)-HYDROXY-2(R)-PHENYLMETHYLPENTANAMIDE	ESI-MS	0.1338	0.355713	0.143061	0.181009	18.0136	no
Methionyl-Arginine	ESI-MS	0.136002	0.357211	0.143663	1.11088	18.8749	yes
Butanedioic acid	GC-MS	0.202726	0.360377	0.143796	-0.636233	28.3403	-
Cholesta-5,7-dien-3-ol, acetate, (3ß)-	GC-MS	0.20734	0.360377	0.143796	-0.171905	12.4288	-
N-ornithinyl-35-aminobacteriohopane-32,33,34-triol	ESI-MS	0.146997	0.381492	0.153429	0.167961	15.1833	no
PI(16:1(9Z)/16:0)	ESI-MS	0.149105	0.382412	0.153799	-0.092775	6.92454	yes+
Demethoxyfumitremorgin C	ESI-MS	0.155531	0.386364	0.155388	1.46561	14.054	no
Hordatine A	ESI-MS	0.155963	0.386364	0.155388	-0.875723	54.8231	no
PS(20:1(11Z)/15:0)	ESI-MS	0.155772	0.386364	0.155388	-0.320034	26.4747	yes+
2-HYDROXY-5-{[(1E)-2-PHENYLETHYLIDENE]AMINO}-L-TYROSINE	ESI-MS	0.161207	0.394867	0.158808	-0.904873	66.0058	no
PC(18:0/P-16:0)	ESI-MS	0.163942	0.397104	0.159708	-1.04919	72.8907	yes
PE(18:3(6Z,9Z,12Z)/18:2(9Z,12Z))	ESI-MS	0.16799	0.402438	0.161853	0.13702	12.5946	no
Lunarine	ESI-MS	0.173907	0.412084	0.165733	1.77635	42.2989	no
OKDdiA-PA	ESI-MS	0.177368	0.415766	0.167213	0.146465	15.0558	no
PKOOA-PE	ESI-MS	0.181142	0.420095	0.168954	0.255404	11.4791	no
DODECYL SULFATE	ESI-MS	0.183159	0.420303	0.169038	4.05401	48.1481	no
Myo-Inositol	GC-MS	0.258532	0.438904	0.17513	-0.376686	24.4777	-
(6RS)-22-oxo-23,24,25,26,27-pentanorvitamin D3 6,19-sulfur dioxide adduct	ESI-MS	0.197908	0.440244	0.177058	1.50205	15.7696	no
L-Ornithine	ESI-MS	0.196654	0.440244	0.177058	-0.228799	6.12773	no
PIM2(16:0/16:0)	ESI-MS	0.197799	0.440244	0.177058	-0.569747	47.7588	no
9-Fluoro-2alpha-methylcortisol 21-acetate	ESI-MS	0.20745	0.442966	0.178153	1.34667	17.1731	no
CerP(d18:1/22:0)	ESI-MS	0.204627	0.442966	0.178153	-0.941589	76.2443	yes
OKOOA-PA	ESI-MS	0.202783	0.442966	0.178153	-0.788467	61.2816	no
PE(22:6(4Z,7Z,10Z,13Z,16Z,19Z)/0:0)	ESI-MS	0.209274	0.442966	0.178153	1.48618	73.5616	no
PS(16:1(9Z)/14:0)	ESI-MS	0.211323	0.442966	0.178153	0.142693	16.1051	yes+
Sodium Tetradecyl Sulfate	ESI-MS	0.209631	0.442966	0.178153	1.23269	77.7664	no
PC(18:1(9Z)/16:1(9Z))	ESI-MS	0.214236	0.444794	0.178888	-1.77733	115.523	no
Glutaminyl-Arginine	ESI-MS	0.222631	0.450711	0.181268	-1.14714	78.4554	yes
Mugineic acid	ESI-MS	0.221673	0.450711	0.181268	-0.313487	25.3265	no
UDP-N-acetylmuramoyl-L-alanyl-D-glutamyl-6-carboxy-L-lysyl-D-alanyl-D-alanine	ESI-MS	0.223288	0.450711	0.181268	-1.12378	89.0552	no
(2R,3AS,6R,7AS)-N-(2-{1-[AMINO(IMINO)METHYL]-2,5-DIHYDRO-1H-PYRROL-3-YL}ETHYL)-6-HYDROXY-1-{N-[(2S)-2-HYDROXY-3-PHENYLPROPANOYL]PHENYLALANYL}OCTAHYDRO-1H-INDOLE-2-CARBOXAMIDE	ESI-MS	0.236836	0.451027	0.181395	0.109559	13.6464	no
(3S,8S,9S,12S)-3,12-BIS(1,1-DIMETHYLETHYL)-8-HYDROXY-4,11-DIOXO-9-(PHENYLMETHYL)-6-[[4-(2-PYRIDINYL)PHENYL]METHYL]-2,5,6,10,13-PENTAAZATETRADECANEDIOIC ACID DIMETHYL ESTER	ESI-MS	0.236282	0.451027	0.181395	0.117314	13.4961	no
3-Epihydroxy-2'-deoxymugineic acid	ESI-MS	0.22913	0.451027	0.181395	0.986461	58.4979	no
DL-Acetylcarnitine	ESI-MS	0.237927	0.451027	0.181395	0.289037	14.3378	yes
Euchrenone a14	ESI-MS	0.229937	0.451027	0.181395	-0.374609	23.7954	no
N-Acetylmuramoyl-Ala	ESI-MS	0.235895	0.451027	0.181395	1.28839	69.5211	no
PIM2(19:1(9Z)/18:0)	ESI-MS	0.234752	0.451027	0.181395	-0.409454	29.1025	no
Fluocinolone acetonide	ESI-MS	0.253821	0.468923	0.188592	1.35598	50.5528	no
L-Arginine	ESI-MS	0.252767	0.468923	0.188592	-0.053122	2.78939	yes
PE(16:0/18:1(9Z))	ESI-MS	0.251711	0.468923	0.188592	-0.323888	24.879	yes+
PIM2(18:1(9Z)/18:0)	ESI-MS	0.256631	0.47013	0.189078	-1.23967	100.461	no
PE(15:0/20:5(5Z,8Z,11Z,14Z,17Z))	ESI-MS	0.26126	0.4707	0.189307	0.160329	20.7081	no
PI(18:1(9Z)/16:0)	ESI-MS	0.260437	0.4707	0.189307	-0.106895	10.8887	no
1-[6-(2-CHLORO-4-METHYXYPHENOXY)-HEXYL]-IMIDAZOLE	ESI-MS	0.267608	0.478185	0.192317	0.152726	7.77668	no
Glu-Glu	ESI-MS	0.270759	0.479881	0.192999	-0.28751	28.2444	yes
Triethylene glycol	GC-MS	0.293911	0.487625	0.19457	0.790273	38.6224	yes
Propanoic acid	GC-MS	0.301006	0.488299	0.194839	0.385978	28.2135	yes
4-(DIMETHYLAMINO)BUTYL IMIDOTHIOCARBAMATE	ESI-MS	0.28151	0.488539	0.196481	-0.0522195	3.07897	no
9-Fluoro-16alpha-methylpregn-4-ene-3,11,20-trione	ESI-MS	0.289089	0.488539	0.196481	-0.96014	84.8349	no
Diabolic acid	ESI-MS	0.285966	0.488539	0.196481	0.315071	40.5603	no
Glaucarubin	ESI-MS	0.279749	0.488539	0.196481	1.12025	61.6069	no
PC(18:1(9Z)/18:3(6Z,9Z,12Z))	ESI-MS	0.283542	0.488539	0.196481	0.775079	105.599	no
PKDdiA-PA	ESI-MS	0.286982	0.488539	0.196481	0.170374	19.7884	no
Dexylosylbenanomicin A	ESI-MS	0.311997	0.517849	0.208269	0.119033	16.5367	no
PI(18:1(9Z)/18:0)	ESI-MS	0.311873	0.517849	0.208269	0.136777	16.5071	no
Tokoronin	ESI-MS	0.314494	0.517849	0.208269	0.502716	26.3582	no
Uridine	ESI-MS	0.315936	0.517849	0.208269	-0.247204	13.7323	yes
7,9-Di-tert-butyl-1-oxaspiro(4,5)deca-6,9-diene-2,8-dione	GC-MS	0.337926	0.524864	0.209429	-0.476495	54.3025	-
D-Glucose	GC-MS	0.335216	0.524864	0.209429	-0.39032	38.2032	-
OHODiA-PE	ESI-MS	0.325624	0.529746	0.213054	0.139587	13.5814	no
Ginsenoside Rf	ESI-MS	0.336699	0.538673	0.216644	0.454867	28.2614	no
Myxochromide S3	ESI-MS	0.338524	0.538673	0.216644	0.0904095	13.5913	no
PC(14:0/18:2(9Z,12Z))	ESI-MS	0.336205	0.538673	0.216644	-0.405712	49.8296	no
1-Octadecanol	GC-MS	0.357473	0.543657	0.216928	-0.921292	44.5859	-
PI(18:2(9Z,12Z)/17:2(9Z,12Z))	ESI-MS	0.345657	0.546038	0.219606	0.463392	29.1062	no
Gentamicin C1a	ESI-MS	0.350511	0.549575	0.221029	0.681067	16.6789	no
PE(18:0/18:4(6Z,9Z,12Z,15Z))	ESI-MS	0.364937	0.560255	0.225324	-0.135193	14.6026	no
Solacapine	ESI-MS	0.363815	0.560255	0.225324	0.47759	47.8402	no
PE(16:1(9Z)/16:1(9Z))	ESI-MS	0.377174	0.57344	0.230627	-0.156207	14.4598	no
URIDYLYL-2'-5'-PHOSPHO-GUANOSINE	ESI-MS	0.378786	0.57344	0.230627	0.136398	17.2312	no
Citric acid	ESI-MS	0.404711	0.594168	0.238963	-0.198073	32.713	yes
CYCLO-(L-ARGININE-L-PROLINE) INHIBITOR	ESI-MS	0.397211	0.594168	0.238963	0.192608	29.3458	no
Majoroside F1	ESI-MS	0.405036	0.594168	0.238963	-0.133819	22.8331	no
PA(22:6(4Z,7Z,10Z,13Z,16Z,19Z)/19:1(9Z))	ESI-MS	0.406106	0.594168	0.238963	-0.0785256	10.847	no
PGP(18:2(9Z,12Z)/22:4(7Z,10Z,13Z,16Z))	ESI-MS	0.405409	0.594168	0.238963	0.481488	97.5454	no
20:0-Glc-Campesterol	ESI-MS	0.432951	0.627758	0.252473	-0.21035	36.7062	no
Isochestanin	ESI-MS	0.434823	0.627758	0.252473	-0.136386	19.8552	no
11-(4-acetoxymethylphenyl)-1alpha,25-dihydroxy-9,11-didehydrovitamin D3	ESI-MS	0.464453	0.636797	0.256108	0.335019	55.5791	no
Chivosazole E	ESI-MS	0.459111	0.636797	0.256108	-0.181815	34.2987	no
Cyclotricuspidoside C	ESI-MS	0.463792	0.636797	0.256108	-0.413966	67.2051	no
Galactosylhydroxylysine	ESI-MS	0.452681	0.636797	0.256108	0.130971	20.0789	no
Lubiprostone	ESI-MS	0.451065	0.636797	0.256108	-0.436887	67.3215	no
PC(O-20:0/14:0)	ESI-MS	0.46399	0.636797	0.256108	0.0904686	16.5357	no
PS(18:1(9Z)/16:1(9Z))	ESI-MS	0.455	0.636797	0.256108	-0.0715563	11.0983	no
L-Carnitine	ESI-MS	0.477308	0.646293	0.259927	0.173727	23.1383	yes
L-Proline	ESI-MS	0.475599	0.646293	0.259927	0.206769	28.5727	yes
N-Undecylbenzenesulfonic acid	ESI-MS	0.491408	0.661277	0.265953	0.267041	47.5449	no
SM(d17:1/24:0)	ESI-MS	0.510001	0.682088	0.274323	-0.27027	48.7442	yes
2-deoxy-20-hydroxy-5alpha-ecdysone 3-acetate	ESI-MS	0.524274	0.691314	0.278034	0.47151	106.224	no
Avermectin A1b monosaccharide	ESI-MS	0.525	0.691314	0.278034	0.280694	29.4056	no
GALLICHROME	ESI-MS	0.544362	0.691314	0.278034	0.0812711	18.3771	no
GUANYLYL-2',5'-PHOSPHOGUANOSINE	ESI-MS	0.545441	0.691314	0.278034	-0.238354	46.9683	no
Hellicoside	ESI-MS	0.53444	0.691314	0.278034	0.117128	18.714	no
Inositol-P-ceramide	ESI-MS	0.544203	0.691314	0.278034	0.111827	25.1519	no
Petanin	ESI-MS	0.533738	0.691314	0.278034	-0.21787	49.9332	no
PI(16:1(9Z)/14:0)	ESI-MS	0.539609	0.691314	0.278034	-0.0436256	9.33495	yes+
PI(18:4(6Z,9Z,12Z,15Z)/12:0)	ESI-MS	0.543491	0.691314	0.278034	0.0723696	16.9547	no
4,4'-Methylenediphenol	GC-MS	0.481746	0.703349	0.280647	0.210341	19.472	-
Adenosine	GC-MS	0.477937	0.703349	0.280647	-0.434765	29.0875	-
PG(18:2(9Z,12Z)/0:0)	ESI-MS	0.565701	0.712848	0.286694	0.492885	86.3387	no
Cethromycin	ESI-MS	0.569784	0.713867	0.287104	0.0723419	19.2847	no
SM(d18:2/20:0)	ESI-MS	0.575039	0.716334	0.288096	0.0731551	17.9893	yes
Citric acid	GC-MS	0.513052	0.71754	0.28631	0.278314	30.9252	-
Glycerol monostearate	GC-MS	0.503651	0.71754	0.28631	0.18456	16.9799	-
Uracil	GC-MS	0.520953	0.71754	0.28631	-0.174096	28.1096	-
PC(O-18:0/17:1(9Z))	ESI-MS	0.586133	0.726006	0.291986	-0.214357	46.8065	no
DG(20:4(8Z,11Z,14Z,17Z)/14:0/0:0)	ESI-MS	0.601292	0.740575	0.297845	-0.172707	33.8713	no
TG(16:0/18:3(6Z,9Z,12Z)/20:3(8Z,11Z,14Z))[iso6]	ESI-MS	0.606445	0.742725	0.29871	-0.129394	35.5516	no
2,3-Bis-O-(geranylgeranyl)glycerol 1-phosphate	ESI-MS	0.623292	0.754875	0.303597	-0.121979	23.2012	no
PS(20:2(11Z,14Z)/15:0)	ESI-MS	0.622996	0.754875	0.303597	0.0683252	14.8299	no
Hydroxylamine	GC-MS	0.565236	0.764116	0.304894	0.15563	18.393	-
N-(3-(AMINOMETHYL)BENZYL)ACETAMIDINE	ESI-MS	0.64253	0.770792	0.309998	-0.266192	58.146	no
OKODA-PS	ESI-MS	0.643506	0.770792	0.309998	0.0480853	14.4409	no
PE(16:1(9Z)/18:1(9Z))	ESI-MS	0.647902	0.771818	0.310411	-0.114	23.4933	no
Tetrahydroaldosterone-3-glucuronide	ESI-MS	0.651981	0.772456	0.310667	0.485429	71.9945	no
PS(18:1(9Z)/14:1(9Z))	ESI-MS	0.689605	0.812615	0.326819	-0.0465201	15.7608	no
L-Lysine	ESI-MS	0.696546	0.816382	0.328333	0.0888879	9.49315	yes
PC(20:3(8Z,11Z,14Z)/14:1(9Z))	ESI-MS	0.704165	0.820899	0.33015	0.0489664	13.3782	no
PC(16:0/16:1(9Z))	ESI-MS	0.710057	0.823364	0.331142	-0.377818	105.341	no
5-formyl-tetrahydrosarcinapterin	ESI-MS	0.726219	0.827267	0.332711	-0.0555852	22.9798	no
Mayolene-17	ESI-MS	0.725932	0.827267	0.332711	0.115133	24.8415	no
PHHdiA-PE	ESI-MS	0.727986	0.827267	0.332711	0.226273	80.7346	no
TG(15:0/20:1(11Z)/22:6(4Z,7Z,10Z,13Z,16Z,19Z))[iso6]	ESI-MS	0.728602	0.827267	0.332711	-0.0541285	22.3994	no
Oligomycin C	ESI-MS	0.738438	0.834091	0.335456	0.0468888	15.4046	no
2,6-DIAMINO-8-PROPYLSULFANYLMETHYL-3H-QUINAZOLINE-4-ONE	ESI-MS	0.755315	0.841271	0.338344	-0.05142	17.6962	no
Cefteram pivoxil	ESI-MS	0.751458	0.841271	0.338344	0.106616	48.0954	no
PIM1(18:2(9Z,12Z)/14:0)	ESI-MS	0.757115	0.841271	0.338344	0.212291	89.3265	no
PS(P-16:0/17:2(9Z,12Z))	ESI-MS	0.760232	0.841271	0.338344	0.049346	21.5974	no
3,4,3',4'-Tetrahydrospirilloxanthin	ESI-MS	0.76781	0.844056	0.339463	0.0941595	46.7221	no
Quercetin 3-glucuronide-7-rutinoside	ESI-MS	0.770846	0.844056	0.339463	0.029444	15.4571	no
Quercitrin	ESI-MS	0.774363	0.844056	0.339463	-0.0428687	22.0962	no
Salviamalvin	ESI-MS	0.783989	0.850296	0.341973	-0.041018	21.8997	no
Naringenin 7-[3-acetyl-6-p-coumaroylglucoside]	ESI-MS	0.799143	0.858193	0.345149	-0.0765191	40.6173	no
PC(O-16:0/17:0)	ESI-MS	0.796954	0.858193	0.345149	-0.0696961	38.2077	no
Lactic acid	GC-MS	0.649305	0.861805	0.343874	0.131891	20.6169	-
2,5-Dimethyl-2,5-hexanediol	GC-MS	0.662482	0.862002	0.343953	0.189307	41.7698	-
Benzoic acid	GC-MS	0.67307	0.862002	0.343953	0.214932	47.027	-
Pyroglutamic acid	GC-MS	0.690343	0.868881	0.346697	-0.217114	51.4366	-
Heptaethylene glycol	GC-MS	0.720778	0.872034	0.347956	0.148476	48.1366	-
Oleic acid	GC-MS	0.718172	0.872034	0.347956	0.0671075	19.1842	-
Stearic acid	GC-MS	0.728686	0.872034	0.347956	-0.0532275	16.2844	-
(1R,3AS,4R,8AS,8BR)-4-(2-BENZO[1,3]DIOXOL-5-YLMETHYL)-1-BENZYL-3-OXO-DECAHYDRO-PYRROLO[3,4-A]PYRROZILIN-4-YL-BENZAMIDINE	ESI-MS	0.822757	0.879221	0.353606	0.189168	123.886	no
Iopanoic acid	ESI-MS	0.834871	0.887814	0.357062	0.057489	36.5287	no
2-Isopropylmalic acid	GC-MS	0.805898	0.88875	0.354626	0.0808428	35.7584	-
3-Pyridinol	GC-MS	0.806984	0.88875	0.354626	0.118344	50.3871	-
9-Hexadecenoic acid, (Z)-	GC-MS	0.793346	0.88875	0.354626	0.0833706	14.515	-
Ergosta-7,22-dien-3-ol, (3ß,22E)-	GC-MS	0.815702	0.88875	0.354626	0.0449465	17.9642	-
Heptadecanoic acid	GC-MS	0.768886	0.88875	0.354626	-0.0417467	14.1339	-
Uridine	GC-MS	0.803393	0.88875	0.354626	0.104897	32.0449	-
Benzene, 1,3-bis(1,1-dimethylethyl)-	GC-MS	0.84347	0.894771	0.357028	0.0676436	32.5072	-
L-Proline	GC-MS	0.850222	0.894771	0.357028	-0.0678722	27.731	-
Oxalic acid	GC-MS	0.858	0.894771	0.357028	-0.042709	24.0409	-
Avermectin B1b	ESI-MS	0.84985	0.899355	0.361704	0.142365	101.858	no
L-1-Aminopropan-2-ol O-phosphate	ESI-MS	0.858579	0.904204	0.363654	0.0195246	7.67254	no
5,8,11,14-Eicosatetraynoic acid	GC-MS	0.889142	0.914188	0.364776	-0.0558249	32.0072	-
2-Dodecylbenzenesulfonic acid	ESI-MS	0.878496	0.920731	0.370301	-0.064959	59.4862	no
Decane, 5,6-bis(2,2-dimethylpropylidene)-, (E,Z)-	GC-MS	0.914902	0.927609	0.370131	-0.0299811	17.6153	-
AMP	ESI-MS	0.902347	0.941204	0.378534	0.0248351	17.0001	no
2-chloro-palmitic acid	ESI-MS	0.915689	0.950125	0.382123	-0.0485337	67.5742	no
Procyanidin B1	ESI-MS	0.919617	0.950125	0.382123	0.0344868	47.3892	no
Ansatrienin A	ESI-MS	0.935121	0.959675	0.385963	-0.0217612	38.9267	no
N-[(1E)-PYRIDIN-2-YLMETHYLENE]-N-[4-(4-{[(1E)-PYRIDIN-2-YLMETHYLENE]AMINO}BENZYL)PHENYL]AMINE	ESI-MS	0.937665	0.959675	0.385963	0.0612452	99.9441	no
2-[(1R,3S,4S)-1-BENZYL-4-[N-(BENZYLOXYCARBONYL)-L-VALYL]AMINO-3-PHENYLPENTYL]-4(5)-(2-METHYLPROPIONYL)IMIDAZOLE	ESI-MS	0.951626	0.969413	0.38988	-0.00703731	15.5669	no
Ribonic acid	GC-MS	0.975026	0.975026	0.389051	-0.0100969	23.0523	-
Aminophylline	ESI-MS	0.963625	0.977071	0.39296	0.0359172	104.39	no
Helieianeoside C	ESI-MS	0.990065	0.994628	0.400021	-0.00163787	19.2832	no
PI(18:3(9Z,12Z,15Z)/18:4(6Z,9Z,12Z,15Z))	ESI-MS	0.986192	0.994628	0.400021	-0.00213156	18.7201	no
DG(20:4(5Z,8Z,11Z,14Z)/14:1(9Z)/0:0)	ESI-MS	0.99563	0.99563	0.400424	-0.00211622	37.631	no
