# Supplementary material for: Effects of MCHM on yeast metabolism
Source: PLoS One. 2019 Oct 17;14(10):e0223909. doi: 10.1371/journal.pone.0223909 (PMC6797124; doi:10.1371/journal.pone.0223909)
Supplement: S2 Table — The 128 compounds being labeled as significant for at least one of the nine analyses used are shown. For each analysis is indicated if the respective compound is significant (1) or not (0). These values are added for the final votes. Compound with a majority of votes (5 or more) are selected as relevant (highlighted in yellow, “Selected” column value equals TRUE), for a total of 26 compounds. (XLSX) [file pone.0223909.s014.xlsx]

## Sheet: relevant_compounds_esi_ms
Compound	ebam	oplsda	pca	plsda	randomforest	sam	splsda	svm	t_test	Votes	Selected
L-Histidine	1	1	1	1	1	1	1	1	1	9	TRUE
PI(16:1(9Z)/16:1(9Z))	1	1	1	1	1	1	1	1	1	9	TRUE
Orotidine	1	1	1	1	1	1	0	1	1	8	TRUE
PA(16:0/18:1(9Z))	1	1	1	1	1	1	1	0	1	8	TRUE
PA(22:6(4Z,7Z,10Z,13Z,16Z,19Z)/19:0)	1	1	1	1	1	1	1	0	1	8	TRUE
PI(14:0/12:0)	1	1	1	1	1	1	1	0	1	8	TRUE
2-AMINO-3-(DIETHOXY-PHOSPHORYLOXY)-PROPIONIC ACID	1	1	1	1	0	1	0	1	1	7	TRUE
4-CHLOROTHREONINE	1	1	1	1	0	1	0	1	1	7	TRUE
PI(16:1(9Z)/12:0)	1	1	0	0	1	1	1	1	1	7	TRUE
PI(18:1(9Z)/16:1(9Z))	1	1	1	1	0	1	0	1	1	7	TRUE
PA(16:0/18:2(9Z,12Z))	1	1	1	1	0	1	0	0	1	6	TRUE
PA(16:1(9Z)/16:0)	1	1	0	1	1	1	0	0	1	6	TRUE
PA(20:5(5Z,8Z,11Z,14Z,17Z)/19:1(9Z))	1	1	1	1	0	1	0	0	1	6	TRUE
PE(18:1(9Z)/0:0)	1	1	1	1	0	1	0	1	0	6	TRUE
PS(16:1(9Z)/16:0)	1	1	1	1	0	1	0	0	1	6	TRUE
PS(20:1(11Z)/16:1(9Z))	1	1	1	1	0	1	0	0	1	6	TRUE
1-Hexadecanoyl-2-(9Z-octadecenoyl)-sn-glycero-3-phosphoserine	0	1	1	1	1	0	1	0	1	6	TRUE
L-VALINOL	1	1	1	1	0	1	0	0	0	5	TRUE
LysoPC(18:4(6Z,9Z,12Z,15Z))	1	1	0	0	0	1	1	0	1	5	TRUE
PA(14:1(9Z)/14:0)	1	1	0	0	0	1	1	0	1	5	TRUE
PA(18:1(9Z)/14:1(9Z))	1	1	1	1	0	1	0	0	0	5	TRUE
PA(22:1(11Z)/22:6(4Z,7Z,10Z,13Z,16Z,19Z))	1	1	0	0	0	1	0	1	1	5	TRUE
PC(18:4(6Z,9Z,12Z,15Z)/14:0)	1	1	0	0	0	1	0	1	1	5	TRUE
PI(16:0/12:0)	1	1	0	1	0	1	0	0	1	5	TRUE
PS(18:0/18:1(9Z))	1	1	1	1	0	1	0	0	0	5	TRUE
[[[3-(2-METHYL-PROPANE-2-SULFONYL)-1-BENZENYL]-2-PROPYL]-CARBONYL-HISTIDYL]-AMINO-[CYCLOHEXYLMETHYL]-[2-HYDROXY-4-ISOPROPYL]-PENTAN-5-OIC ACID BUTYLAMIDE	0	1	0	1	1	0	1	0	1	5	TRUE
Arbutin	1	1	0	0	0	1	0	1	0	4	FALSE
OLOMOUCINE	1	1	0	0	0	1	0	1	0	4	FALSE
PA(16:1(9Z)/14:0)	1	1	0	0	0	1	0	0	1	4	FALSE
PS(15:0/22:2(13Z,16Z))	1	1	0	0	0	1	0	0	1	4	FALSE
PC(20:4(5Z,8Z,11Z,14Z)/0:0)	0	1	0	0	0	1	0	1	1	4	FALSE
PA(22:6(4Z,7Z,10Z,13Z,16Z,19Z)/21:0)	1	1	0	0	0	1	0	0	0	3	FALSE
PE(16:1(9Z)/16:0)	1	1	0	0	0	1	0	0	0	3	FALSE
(9E)-Octadecenoic acid	0	1	1	1	0	0	0	0	0	3	FALSE
DG(12:0/18:3(9Z,12Z,15Z)/0:0)[iso2]	0	1	0	0	0	1	0	1	0	3	FALSE
LysoPE(20:4(8Z,11Z,14Z,17Z)/0:0)	0	1	0	0	0	1	0	1	0	3	FALSE
PA(22:6(4Z,7Z,10Z,13Z,16Z,19Z)/17:1(9Z))	0	1	0	0	0	1	0	1	0	3	FALSE
Palmitoleic acid	0	1	1	1	0	0	0	0	0	3	FALSE
PI(16:0/14:0)	0	1	0	0	0	1	0	0	1	3	FALSE
TG(20:0/20:3(8Z,11Z,14Z)/21:0)[iso6]	0	1	0	0	0	1	0	1	0	3	FALSE
(6RS)-22-oxo-23,24,25,26,27-pentanorvitamin D3 6,19-sulfur dioxide adduct	0	0	1	1	0	0	0	1	0	3	FALSE
DL-Acetylcarnitine	0	0	1	1	0	0	0	1	0	3	FALSE
L-Arginine	0	0	1	1	0	0	0	1	0	3	FALSE
PI(16:1(9Z)/16:0)	0	0	1	1	0	0	0	1	0	3	FALSE
1-Hexadecanoyl-2-9Z-octadecenoyl-sn-glycero-3-phos	1	0	0	0	0	1	0	0	0	2	FALSE
20S-24-Hydroxy-19-norgeminivitamin D320R-24-Hydrox	1	0	0	0	0	1	0	0	0	2	FALSE
3-2-METHYL-PROPANE-2-SULFONYL-1-BENZENYL-2-PROPYL-	1	0	0	0	0	1	0	0	0	2	FALSE
20S-24-Hydroxy-19-norgeminivitamin D320R-24-Hydroxy-19-norgeminivitamin D3	0	1	0	0	1	0	0	0	0	2	FALSE
Palmitic acid	0	0	1	1	0	0	0	0	0	2	FALSE
PE(20:2(11Z,14Z)/16:0)	0	0	1	1	0	0	0	0	0	2	FALSE
PI(18:1(9Z)/16:0)	0	0	1	1	0	0	0	0	0	2	FALSE
Polygodial	0	1	0	0	0	0	0	0	0	1	FALSE
9-Fluoro-2alpha-methylcortisol 21-acetate	0	0	1	0	0	0	0	0	0	1	FALSE
L-Lysine	0	0	1	0	0	0	0	0	0	1	FALSE
PE(16:1(9Z)/18:1(9Z))	0	0	1	0	0	0	0	0	0	1	FALSE
(2R,3AS,6R,7AS)-N-(2-{1-[AMINO(IMINO)METHYL]-2,5-DIHYDRO-1H-PYRROL-3-YL}ETHYL)-6-HYDROXY-1-{N-[(2S)-2-HYDROXY-3-PHENYLPROPANOYL]PHENYLALANYL}OCTAHYDRO-1H-INDOLE-2-CARBOXAMIDE	0	0	0	0	0	0	0	1	0	1	FALSE
(3S,8S,9S,12S)-3,12-BIS(1,1-DIMETHYLETHYL)-8-HYDROXY-4,11-DIOXO-9-(PHENYLMETHYL)-6-[[4-(2-PYRIDINYL)PHENYL]METHYL]-2,5,6,10,13-PENTAAZATETRADECANEDIOIC ACID DIMETHYL ESTER	0	0	0	0	0	0	0	1	0	1	FALSE
1-[6-(2-CHLORO-4-METHYXYPHENOXY)-HEXYL]-IMIDAZOLE	0	0	0	0	0	0	0	1	0	1	FALSE
2-[(1R,3S,4S)-1-BENZYL-4-[N-(BENZYLOXYCARBONYL)-L-VALYL]AMINO-3-PHENYLPENTYL]-4(5)-(2-METHYLPROPIONYL)IMIDAZOLE	0	0	0	0	0	0	0	1	0	1	FALSE
4-(DIMETHYLAMINO)BUTYL IMIDOTHIOCARBAMATE	0	0	0	0	0	0	0	1	0	1	FALSE
5-formyl-tetrahydrosarcinapterin	0	0	0	0	0	0	0	1	0	1	FALSE
Alpha-Ergocryptine	0	0	0	0	0	0	0	1	0	1	FALSE
AMP	0	0	0	0	0	0	0	1	0	1	FALSE
Avermectin A1b monosaccharide	0	0	0	0	0	0	0	1	0	1	FALSE
Cethromycin	0	0	0	0	0	0	0	1	0	1	FALSE
CYCLO-(L-ARGININE-L-PROLINE) INHIBITOR	0	0	0	0	0	0	0	1	0	1	FALSE
Demethoxyfumitremorgin C	0	0	0	0	0	0	0	1	0	1	FALSE
DG(16:1(9Z)/18:2(9Z,12Z)/0:0)	0	0	0	0	0	0	0	1	0	1	FALSE
Euchrenone a14	0	0	0	0	0	0	0	1	0	1	FALSE
Fumonisin C2	0	0	0	0	0	0	0	1	0	1	FALSE
Galactosylhydroxylysine	0	0	0	0	0	0	0	1	0	1	FALSE
GALLICHROME	0	0	0	0	0	0	0	1	0	1	FALSE
Gentamicin C1a	0	0	0	0	0	0	0	1	0	1	FALSE
Ginsenoside Rf	0	0	0	0	0	0	0	1	0	1	FALSE
Glu-Glu	0	0	0	0	0	0	0	1	0	1	FALSE
Helieianeoside C	0	0	0	0	0	0	0	1	0	1	FALSE
Hellicoside	0	0	0	0	0	0	0	1	0	1	FALSE
Inositol-P-ceramide	0	0	0	0	0	0	0	1	0	1	FALSE
Isochestanin	0	0	0	0	0	0	0	1	0	1	FALSE
L-1-Aminopropan-2-ol O-phosphate	0	0	0	0	0	0	0	1	0	1	FALSE
L-Carnitine	0	0	0	0	0	0	0	1	0	1	FALSE
L-Ornithine	0	0	0	0	0	0	0	1	0	1	FALSE
L-Proline	0	0	0	0	0	0	0	1	0	1	FALSE
Majoroside F1	0	0	0	0	0	0	0	1	0	1	FALSE
Mayolene-17	0	0	0	0	0	0	0	1	0	1	FALSE
Methionyl-Arginine	0	0	0	0	0	0	0	1	0	1	FALSE
Mugineic acid	0	0	0	0	0	0	0	1	0	1	FALSE
Myxochromide S3	0	0	0	0	0	0	0	1	0	1	FALSE
N-ornithinyl-35-aminobacteriohopane-32,33,34-triol	0	0	0	0	0	0	0	1	0	1	FALSE
OHODiA-PE	0	0	0	0	0	0	0	1	0	1	FALSE
OHOOA-PA	0	0	0	0	0	0	0	1	0	1	FALSE
OKDdiA-PA	0	0	0	0	0	0	0	1	0	1	FALSE
OKODA-PS	0	0	0	0	0	0	0	1	0	1	FALSE
Oligomycin C	0	0	0	0	0	0	0	1	0	1	FALSE
PC(17:1(9Z)/0:0)	0	0	0	0	0	0	0	1	0	1	FALSE
PC(20:3(8Z,11Z,14Z)/14:1(9Z))	0	0	0	0	0	0	0	1	0	1	FALSE
PC(O-20:0/14:0)	0	0	0	0	0	0	0	1	0	1	FALSE
PE(15:0/20:5(5Z,8Z,11Z,14Z,17Z))	0	0	0	0	0	0	0	1	0	1	FALSE
PE(16:1(9Z)/16:1(9Z))	0	0	0	0	0	0	0	1	0	1	FALSE
PE(18:0/18:4(6Z,9Z,12Z,15Z))	0	0	0	0	0	0	0	1	0	1	FALSE
PE(18:3(6Z,9Z,12Z)/18:2(9Z,12Z))	0	0	0	0	0	0	0	1	0	1	FALSE
PI(16:1(9Z)/14:0)	0	0	0	0	0	0	0	1	0	1	FALSE
PI(18:1(9Z)/18:0)	0	0	0	0	0	0	0	1	0	1	FALSE
PI(18:2(9Z,12Z)/17:2(9Z,12Z))	0	0	0	0	0	0	0	1	0	1	FALSE
PI(18:3(9Z,12Z,15Z)/18:4(6Z,9Z,12Z,15Z))	0	0	0	0	0	0	0	1	0	1	FALSE
PI(18:4(6Z,9Z,12Z,15Z)/12:0)	0	0	0	0	0	0	0	1	0	1	FALSE
PIM2(19:1(9Z)/18:0)	0	0	0	0	0	0	0	1	0	1	FALSE
PKDdiA-PA	0	0	0	0	0	0	0	1	0	1	FALSE
PKOOA-PE	0	0	0	0	0	0	0	1	0	1	FALSE
PS(16:1(9Z)/14:0)	0	0	0	0	0	0	0	1	0	1	FALSE
PS(18:1(9Z)/14:1(9Z))	0	0	0	0	0	0	0	1	0	1	FALSE
PS(20:2(11Z,14Z)/15:0)	0	0	0	0	0	0	0	1	0	1	FALSE
PS(P-16:0/17:2(9Z,12Z))	0	0	0	0	0	0	0	1	0	1	FALSE
Quercetin 3-glucuronide-7-rutinoside	0	0	0	0	0	0	0	1	0	1	FALSE
Quercitrin	0	0	0	0	0	0	0	1	0	1	FALSE
Salviamalvin	0	0	0	0	0	0	0	1	0	1	FALSE
SM(d18:2/20:0)	0	0	0	0	0	0	0	1	0	1	FALSE
TG(15:0/20:1(11Z)/22:6(4Z,7Z,10Z,13Z,16Z,19Z))[iso6]	0	0	0	0	0	0	0	1	0	1	FALSE
Uridine	0	0	0	0	0	0	0	1	0	1	FALSE
URIDYLYL-2'-5'-PHOSPHO-GUANOSINE	0	0	0	0	0	0	0	1	0	1	FALSE
(20S)-24-Hydroxy-19-norgeminivitamin D3;(20R)-24-Hydroxy-19-norgeminivitamin D3	0	0	0	0	0	0	0	0	1	1	FALSE
5-Methylcytidine	0	0	0	0	0	0	0	0	1	1	FALSE
Adenosine	0	0	0	0	0	0	0	0	1	1	FALSE
Aminoimidazole ribotide	0	0	0	0	0	0	0	0	1	1	FALSE
C16 Sphinganine	0	0	0	0	0	0	0	0	1	1	FALSE
Dihydroceramide	0	0	0	0	0	0	0	0	1	1	FALSE
Phytosphingosine	0	0	0	0	0	0	0	0	1	1	FALSE
Sphinganine	0	0	0	0	0	0	0	0	1	1	FALSE
