# Supplementary material for: Effects of MCHM on yeast metabolism
Source: PLoS One. 2019 Oct 17;14(10):e0223909. doi: 10.1371/journal.pone.0223909 (PMC6797124; doi:10.1371/journal.pone.0223909)
Supplement: S3 Table — The 66 compounds being labeled as significant for at least one of the nine analyses used are shown. For each analysis is indicated if the respective compound is significant (1) or not (0). These values are added for the final votes. Compound with the majority of votes (5 or more) are selected as relevant (highlighted in yellow, “Selected” column value equals TRUE), for a total of 23 compounds. (XLSX) [file pone.0223909.s015.xlsx]

## Sheet: relevant_compounds_gc_ms
Compound	ebam	oplsda	pca	plsda	randomforest	sam	splsda	svm	t_test	Votes	Selected
L-Alanine	1	1	1	1	1	1	1	1	1	9	TRUE
L-Aspartic acid	1	1	1	1	1	1	1	1	1	9	TRUE
L-Threonine	1	1	1	1	1	1	1	1	1	9	TRUE
L-Valine	1	1	1	1	1	1	1	1	1	9	TRUE
Lanosterol	1	1	1	1	1	1	1	1	1	9	TRUE
Squalene	1	1	1	1	1	1	1	1	1	9	TRUE
Cholesta-8,24-dien-3-ol, (3ß,5a)-	1	1	1	0	1	1	1	1	1	8	TRUE
L-Asparagine	1	1	1	1	0	1	1	1	1	8	TRUE
Cystathionine	1	1	0	0	1	1	1	1	1	7	TRUE
Glycine	1	1	1	1	0	1	0	1	1	7	TRUE
L-5-Oxoproline	1	1	1	1	0	1	0	1	1	7	TRUE
L-Glutamine	1	1	1	1	0	1	0	1	1	7	TRUE
L-Serine	1	1	1	1	0	1	0	1	1	7	TRUE
Adenine	1	1	0	0	0	1	1	1	1	6	TRUE
1-Monopalmitin	1	1	0	0	1	1	0	1	0	5	TRUE
1-Tetradecanol	1	1	0	0	0	1	0	1	1	5	TRUE
D-2-Aminobutyric acid	1	1	0	0	0	1	0	1	1	5	TRUE
Homoserine	1	1	0	0	0	1	0	1	1	5	TRUE
Inosine	1	1	0	0	0	1	0	1	1	5	TRUE
L-Tyrosine	1	1	0	0	0	1	0	1	1	5	TRUE
Malic acid	1	1	0	0	0	1	0	1	1	5	TRUE
Phenol, 2,4-bis(1,1-dimethylethyl)-, phosphite (3:1)	1	1	0	0	0	1	0	1	1	5	TRUE
L-Lysine	0	1	1	1	0	1	0	1	0	5	TRUE
L-Isoleucine	1	1	0	0	0	1	0	1	0	4	FALSE
1-Monooleoylglycerol	0	1	1	1	0	0	0	1	0	4	FALSE
Ergosterol	0	1	1	1	0	0	0	1	0	4	FALSE
Diethylene glycol	0	1	0	0	0	1	0	1	0	3	FALSE
L-Methionine	0	1	0	0	0	1	0	1	0	3	FALSE
L-Phenylalanine	0	1	0	0	0	1	0	1	0	3	FALSE
Myristic acid	0	1	0	0	0	1	0	1	0	3	FALSE
N-a-Acetyl-L-Lysine	0	1	0	0	0	1	0	1	0	3	FALSE
Cholesta-5,7-dien-3-ol, acetate, (3ß)-	0	0	1	1	0	0	0	1	0	3	FALSE
Citric acid	0	0	1	1	0	0	0	1	0	3	FALSE
Diisooctyl phthalate	0	1	0	0	0	0	0	1	0	2	FALSE
Dodecanoic acid	0	1	0	0	0	0	0	1	0	2	FALSE
Palmitic acid	0	1	0	0	0	0	0	1	0	2	FALSE
9-Hexadecenoic acid, (Z)-	0	0	1	0	0	0	0	1	0	2	FALSE
Adenosine	0	0	1	0	0	0	0	1	0	2	FALSE
Butanedioic acid	0	0	1	0	0	0	0	1	0	2	FALSE
D-Glucose	0	0	1	0	0	0	0	1	0	2	FALSE
L-Proline	0	0	1	0	0	0	0	1	0	2	FALSE
Myo-Inositol	0	0	1	0	0	0	0	1	0	2	FALSE
1-Octadecanol	0	0	0	0	0	0	0	1	0	1	FALSE
2-Isopropylmalic acid	0	0	0	0	0	0	0	1	0	1	FALSE
2,5-Dimethyl-2,5-hexanediol	0	0	0	0	0	0	0	1	0	1	FALSE
4,4'-Methylenediphenol	0	0	0	0	0	0	0	1	0	1	FALSE
5,8,11,14-Eicosatetraynoic acid	0	0	0	0	0	0	0	1	0	1	FALSE
Benzene, 1,3-bis(1,1-dimethylethyl)-	0	0	0	0	0	0	0	1	0	1	FALSE
Decane, 5,6-bis(2,2-dimethylpropylidene)-, (E,Z)-	0	0	0	0	0	0	0	1	0	1	FALSE
Ergosta-7,22-dien-3-ol, (3ß,22E)-	0	0	0	0	0	0	0	1	0	1	FALSE
Glycerol monostearate	0	0	0	0	0	0	0	1	0	1	FALSE
Heptadecanoic acid	0	0	0	0	0	0	0	1	0	1	FALSE
Hexa(methoxymethyl)melamine	0	0	0	0	0	0	0	1	0	1	FALSE
Hydroxylamine	0	0	0	0	0	0	0	1	0	1	FALSE
Lactic acid	0	0	0	0	0	0	0	1	0	1	FALSE
Nodecane	0	0	0	0	0	0	0	1	0	1	FALSE
Oleic acid	0	0	0	0	0	0	0	1	0	1	FALSE
Orotic acid	0	0	0	0	0	0	0	1	0	1	FALSE
Oxalic acid	0	0	0	0	0	0	0	1	0	1	FALSE
Propanoic acid	0	0	0	0	0	0	0	1	0	1	FALSE
Ribonic acid	0	0	0	0	0	0	0	1	0	1	FALSE
Stearic acid	0	0	0	0	0	0	0	1	0	1	FALSE
Triethylene glycol	0	0	0	0	0	0	0	1	0	1	FALSE
Uracil	0	0	0	0	0	0	0	1	0	1	FALSE
Uridine	0	0	0	0	0	0	0	1	0	1	FALSE
Urea	0	0	0	0	0	0	0	0	1	1	FALSE
